# Supplementary material for: Exploiting the Cryptic αD Pocket of Casein Kinase 2α (CK2α) to Deliver Highly Potent and Selective Type 1 Inhibitors
Source: J Med Chem. 2025 Oct 14;68(20):21587–614. doi: 10.1021/acs.jmedchem.5c01807 (PMC12557390; doi:10.1021/acs.jmedchem.5c01807)
Supplement: Supplementary file 2 [file jm5c01807_si_002.csv]

COMPOUND	SMILES	IC50 (Kinase assay)	IC50 (NanoBRET assay)	IC50 HCT116 proliferation
1 (CX-4945, Silmitasertib	OC(=O)c1ccc2c(c1)nc(c1ccncc12)Nc1cccc(c1)Cl	0.678 ± 0.196a	107 ± 45a	3722 ± 730
4	CN(CCN)c1ccc(cc1NC(=O)C)Nc1cc(n2ncc(c2n1)C#N)NC1CC1	0.348 ± 0.096	5.37 ± 1.09	3.05 ± 0.27
6	OC(=O)c1cccc(c1)NC(=O)CCNC(=O)CCNCc1ccc(c(c1)Cl)-c1ccccc1	300 ± 80	>50000	>50000		39.7 ± 8.3 /	5.37 ± 1.09b	3.05 ± 0.27b
12	OC(=O)c1ccc(c(c1)NCCCNC(=O)CCNCc1ccc(c(c1)Cl)-c1ccccc1)-c1cc[nH]n1	20.2	ND	>50000
14	OC(=O)c1cc(c2cn[nH]c2c1)NCCCNC(=O)CCNCc1ccc(c(c1)Cl)-c1ccccc1	132	>50000	>50000
18	OC(=O)c1ccc2c(c1)nc(c1ccncc12)NCCNCCCCNCc1ccc(c(c1)Cl)-c1ccccc1	0.386 ± 0.730	1156 ± 681	19200
19	OC(=O)c1ccc2c(c1)nc(c1ccncc12)NCCNCCNCc1ccc(c(c1)Cl)-c1ccccc1	6.92 ± 2.17	473 ± 120	14730
20	OC(=O)c1ccc2c(c1)nc(c1ccncc12)NCCNCCCNCc1ccc(c(c1)Cl)-c1ccccc1	2.00 ± 0.31	3088
21	OC(=O)c1ccc2c(c1)nc(c1ccncc12)NCCCNCCCCNCc1ccc(c(c1)Cl)-c1ccccc1	0.184 ± 0.014	ND
22	OC(=O)c1ccc2c(c1)nc(c1ccncc12)NCCCNC(=O)CCNCc1ccc(c(c1)Cl)-c1ccccc1	0.244 ± 0.094	338 ± 151
23	NC(=O)c1ccc2c(c1)nc(c1ccncc12)NCCCNC(=O)CCNCc1ccc(c(c1)Cl)-c1ccccc1	0.201 ± 0.052	24.8 ± 10.1
24	CN(CCCNc1nc2cc(ccc2c2cnccc12)C(=O)N)C(=O)CCNCc1ccc(c(c1)Cl)-c1ccccc1	1.52	225
25	CN(CCNC(=O)CCCNCc1ccc(c(c1)Cl)-c1ccccc1)c1nc2cc(ccc2c2cnccc12)C(=O)N	7.58	1460
26	CN(CCCC(=O)NCCNc1nc2cc(ccc2c2cnccc12)C(=O)N)Cc1ccc(c(c1)Cl)-c1ccccc1	47.7 ± 13.4	6600 ± 1792
30	NC(=O)c1ccc2c(c1)nc(c1ccncc12)NCCNCCCCNCc1ccc(c(c1)Cl)-c1ccccc1	0.461 ± 0.11	572 ± 320a
31	CNC(=O)c1ccc2c(c1)nc(c1ccncc12)NCCNCCCCNCc1ccc(c(c1)Cl)-c1ccccc1	35.3 ± 5.1	4090
32	CS(=O)(=O)NC(=O)c1ccc2c(c1)nc(c1ccncc12)NCCNCCCCNCc1ccc(c(c1)Cl)-c1ccccc1	32.4 ± 1.5	9021
33	Clc1cc(ccc1-c1ccccc1)CNCCCCNCCNc1nc2cc(ccc2c2cnccc12)-c1nn[nH]n1	0.297 ± 0.127	5846 ± 6452a
36	NC(=O)c1ccc2c(c1)nc(c1ccncc12)NCCNC(=O)NCCNCc1ccc(c(c1)Cl)-c1ccccc1	18.5	4715
38	NC(=O)c1ccc2c(c1)nc(c1ccncc12)NCCS(=O)(=O)NCCCNCc1ccc(c(c1)Cl)-c1ccccc1	0.925	863
44	NC(=O)c1ccc2c(c1)nc(c1ccncc12)NCCOCCCCNCc1ccc(c(c1)Cl)-c1ccccc1	0.306 ± 0.093a	35.1 ± 13a
45	NC(=O)c1ccc2c(c1)nc(c1ccncc12)NCCCOCCCNCc1ccc(c(c1)Cl)-c1ccccc1	2.01 ± 0.42	176 ± 69
46	NC(=O)c1ccc2c(c1)nc(c1ccncc12)NCCCCOCCNCc1ccc(c(c1)Cl)-c1ccccc1	0.474	78.5
48	NC(=O)c1ccc2c(c1)nc(c1ccncc12)NCCNC(=O)CCCNC(=O)c1ccc(c(c1)Cl)-c1ccccc1	50.9	6557
49	NC(=O)c1ccc2c(c1)nc(c1ccncc12)NCCNC(=O)CCC(=O)NCc1ccc(c(c1)Cl)-c1ccccc1	65.6	7314
50	NC(=O)c1ccc2c(c1)nc(c1ccncc12)NCCNC(=O)CCCOCc1ccc(c(c1)Cl)-c1ccccc1	>1000	13470
54a	NC(=O)c1ccc2c(c1)nc(c1ccncc12)NCCOCCCCNCc1cccc(c1)Cl	1.16 ± 0.15	56.5 ± 29.6
54b	NC(=O)c1ccc2c(c1)nc(c1ccncc12)NCCOCCCCNCc1ccc(c(c1)Cl)C1CC1	0.568 ± 0.106	41.6 ± 16.1
54c	NC(=O)c1ccc2c(c1)nc(c1ccncc12)NCCOCCCCNCc1ccc(c(c1)Cl)OC1CC1	0.481 ± 0.107	31.6 ± 6.5
54d	NC(=O)c1ccc2c(c1)nc(c1ccncc12)NCCOCCCCNCc1ccc(c(c1)Cl)C(F)(F)F	0.862 ± 0.076	71.9 ± 35.9
54e	NC(=O)c1ccc2c(c1)nc(c1ccncc12)NCCOCCCCNCc1ccc(c(c1)Cl)OC(F)(F)F	0.298 ± 0.251	26.0 ± 5.7
54f	NC(=O)c1ccc2c(c1)nc(c1ccncc12)NCCOCCCCNCc1ccc(c(c1)F)OC(F)(F)F	0.586 ± 0.159	42.4 ± 26.2
54g	NC(=O)c1ccc2c(c1)nc(c1ccncc12)NCCOCCCCNCc1ccc(c(c1)C#N)OC(F)(F)F	1.72 ± 0.01	136
54h	NC(=O)c1ccc2c(c1)nc(c1ccncc12)NCCOCCCCNCc1cc(cc(c1)C#N)OC(F)(F)F	0.84	21.9
54i	NC(=O)c1ccc2c(c1)nc(c1ccncc12)NCCOCCCCNCc1cc(cc(c1)OC(F)(F)F)CC#N	0.469 ± 0.274	3.82 ± 0.99
54j	NC(=O)c1ccc2c(c1)nc(c1ccncc12)NCCOCCCCNCc1cc(cc(c1)OC(F)(F)F)OCCO	0.553	18.5
54k	NC(=O)c1ccc2c(c1)nc(c1ccncc12)NCCOCCCCNCc1cc(cc(c1)C(=O)N)OC(F)(F)F	0.479	42
54l	NC(=O)c1ccc2c(c1)nc(c1ccncc12)NCCOCCCCNCc1cc(cc(c1)OC(F)(F)F)Cc1cnco1	0.217	9
54m	NC(=O)c1ccc2c(c1)nc(c1ccncc12)NCCOCCCCNCc1cc(cc(c1)OC(F)(F)F)Cc1cn[nH]c1	0.201	15.6
55a	OC(=O)c1ccc2c(c1)nc(c1ccncc12)NCCOCCCCNCc1cc(cc(c1)OC(F)(F)F)CC#N	0.304 ± 0.022	302 ± 97
55b	OC(=O)c1ccc2c(c1)nc(c1ccncc12)NCCOCCCCNCc1ccc(c(c1)Cl)OC(F)(F)F	0.382 ± 0.131	31.9 ± 17.4
58a	C[C@@H](COCCCCNCc1ccc(c(c1)Cl)OC(F)(F)F)Nc1nc2cc(ccc2c2cnccc12)C(=O)O |r|	0.361 ± 0.311	17.9 ± 3.6
58b	C[C@H](COCCCCNCc1ccc(c(c1)Cl)OC(F)(F)F)Nc1nc2cc(ccc2c2cnccc12)C(=O)O |r|	0.359 ± 0.132a	30.9 ± 12.6
58c	CC(C)(COCCCCNCc1ccc(c(c1)Cl)OC(F)(F)F)Nc1nc2cc(ccc2c2cnccc12)C(=O)O	0.495	4.35
58d	OC(=O)c1ccc2c(c1)nc(c1ccncc12)N1CC(C1)OCCCCNCc1ccc(c(c1)Cl)OC(F)(F)F	0.688 ± 0.053	73 ± 11
58e	OC(=O)c1ccc2c(c1)nc(c1ccncc12)N1CC[C@H](C1)OCCCNCc1ccc(c(c1)Cl)OC(F)(F)F |r|	2.27	559
58f	OC(=O)c1ccc2c(c1)nc(c1ccncc12)N1CC[C@@H](C1)OCCCNCc1ccc(c(c1)Cl)OC(F)(F)F |r|	0.361 ± 0.018	67.2 ± 24.0
58g	OC(=O)c1ccc2c(c1)nc(c1ccncc12)N1CCC(CC1)OCCCNCc1ccc(c(c1)Cl)OC(F)(F)F	2.3	561
58h	C[C@@H](COCCCCNCc1ccc(c(c1)Cl)OC(F)(F)F)Oc1nc2cc(ccc2c2cnccc12)C(=O)O |r|	0.485	11.6
58i	C[C@H](COCCCCNCc1ccc(c(c1)Cl)OC(F)(F)F)Oc1nc2cc(ccc2c2cnccc12)C(=O)O |r|	0.749 ± 0.517	26.4 ± 17.3
61a	OC(=O)c1ccc2c(c1)nc(c1ccncc12)OCCOCCCCNCc1ccc(c(c1)Cl)OC(F)(F)F	0.404 ± 0.151	12.3 ± 1.0
61b	OC(=O)c1ccc2c(c1)nc(c1ccncc12)OCCOCCCCNCc1ccc(c(c1)F)OC(F)(F)F	0.354 ± 0.149	12.3 ± 1.0
61c	Cc1cc(ccc1OC(F)(F)F)CNCCCCOCCOc1nc2cc(ccc2c2cnccc12)C(=O)O	0.370 ± 0.057	15.2 ± 1.2
61d	COc1cc(ccc1OC(F)(F)F)CNCCCCOCCOc1nc2cc(ccc2c2cnccc12)C(=O)O	0.403	164
61e	OC(=O)c1ccc2c(c1)nc(c1ccncc12)OCCOCCCCNCc1ccc(c(c1)C1CC1)OC(F)(F)F	0.432 ± 0.069	15.3
61f (APL5125)	OC(=O)c1ccc2c(c1)nc(c1ccncc12)OCCOCCCCNCc1cc(c(c(c1)F)OC(F)(F)F)F	0.348 ± 0.127	5.56 ± 1.75	325 ± 110
61g	OC(=O)c1ccc2c(c1)nc(c1ccncc12)OCCOCCCCNCc1ccc(c(c1)OC(F)(F)F)Cl	0.409 ± 0.123	6.30 ± 0.28
61h	OC(=O)c1ccc2c(c1)nc(c1ccncc12)OCCOCCCCNCc1cc(cc(c1)OC(F)(F)F)Cl	0.342 ± 0.112	8.64
61i	OC(=O)c1ccc2c(c1)nc(c1ccncc12)OCCOCCCCNCc1cc(cc(c1)C1CC1)OC(F)(F)F	0.366 ± 0.213	9.39 ± 6.25
61j	OC(=O)c1ccc2c(c1)nc(c1ccncc12)OCCOCCCCNCc1cc(cc(c1)OC(F)(F)F)CC#N	0.354	71.4
